# Supplementary material for: Edodin: A New Type of Toxin from Shiitake Mushroom (Lentinula edodes) That Inactivates Mammalian Ribosomes
Source: Toxins (Basel). 2024 Apr 10;16(4):185. doi: 10.3390/toxins16040185 (PMC11053714; doi:10.3390/toxins16040185)
Supplement: Supplementary file 1 [file toxins-16-00185-s001.zip]

Archive with 1 entries (1 files):
- toxins-2916686-supplementary.pdf
